# Supplementary material for: Diversity of Aerobic Anoxygenic Phototrophs and Rhodopsin-Containing Bacteria in the Surface Microlayer, Water Column and Epilithic Biofilms of Lake Baikal
Source: Microorganisms. 2021 Apr 14;9(4):842. doi: 10.3390/microorganisms9040842 (PMC8071047; doi:10.3390/microorganisms9040842)
Supplement: Supplementary file 1 [file microorganisms-09-00842-s001.zip]

Archive with 3 entries (3 files):
- FigS1.jpg
- Table S1.docx
- Table S2.docx
